# Supplementary material for: Changes in postural strategy of the lower limb under mechanical knee constraint on an unsteady stance surface
Source: PLoS One. 2020 Nov 30;15(11):e0242790. doi: 10.1371/journal.pone.0242790 (PMC7703948; doi:10.1371/journal.pone.0242790)
Supplement: S1 File — (XLSX) [file pone.0242790.s001.xlsx]

## Sheet: 工作表1
							NC																		KC
		seesaws					PCAs							pcs percentage						seesaws					PCAs							pcs percentage
	see_rms	en_see	MF_see	Dof_see	pc1_rms	pc2_rms	en_pc1	en_pc2	MI_seepc1	MI_seepc2	ev1pc1	ev1pc2	hpc1a	hpc1k	hpc1h	hpc2a	hpc2k	hpc2h	see_rms	en_see	MF_see	Dof_see	pc1_rms	pc2_rms	en_pc1	en_pc2	MI_seepc1	MI_seepc2	ev1pc1	ev1pc2	hpc1a	hpc1k	hpc1h	hpc2a	hpc2k	hpc2h
S1	2.54831	0.276613	0.575219	31.9203	2.87951	1.33736	0.213827	0.332784	0.107887	0.579258	0.680464	0.215774	0.0216666	0.304012	0.852425	0.584311	0.228157	0.142978	2.72465	0.249954	0.611418	38.0202	2.50246	1.1534	0.177138	0.347014	0.142325	0.542314	0.69478	0.175772	0.110078	0.0745552	0.981375	0.663433	0.329992	0.0143068
S2	1.46599	0.384125	1.04741	63.5251	1.01974	0.758895	0.40084	0.405119	0.0738122	0.310526	0.572262	0.299309	0.0735432	0.97182	0.0477511	0.548308	0.0256595	0.386356	1.90888	0.450904	1.08259	48.8537	1.47439	0.593962	0.285972	0.501454	0.294816	0.185037	0.735257	0.15838	0.315057	0.0134836	0.767993	0.457282	0.315517	0.213728
S3	5.58629	0.326061	1.53299	92.2999	3.92565	1.24091	0.189172	0.291118	0.300375	0.122733	0.875192	0.106766	0.995421	0.314173	0.245463	0.00443344	0.100937	0.730754	5.49038	0.299617	1.50285	102.031	3.59592	1.28299	0.194888	0.343982	0.306366	0.0843556	0.863618	0.12533	0.989795	0.210959	0.362823	0.0101485	0.00432325	0.637094
S4	8.38321	0.40063	1.75204	92.557	4.01595	1.36579	0.30422	0.312583	0.171546	0.157578	0.861809	0.103719	0.999468	0.0401699	0.0324806	0.000487903	0.262574	0.840715	6.29241	0.365709	1.65111	121.579	3.49492	0.829168	0.267701	0.347617	0.231365	0.120456	0.916382	0.0616432	0.99933	0.0279509	0.0545084	0.000645903	0.232674	0.815197
S5	5.71731	0.373681	1.6215	99.8668	2.635	0.883249	0.297612	0.257643	0.179782	0.0910564	0.853732	0.111441	0.999506	0.0665033	0.0135752	0.000371093	0.158553	0.819125	8.16126	0.374446	1.81879	102.091	3.59278	0.980977	0.297676	0.2552	0.183393	0.0915339	0.915326	0.072502	0.999807	0.0342701	0.0329234	0.000182766	0.0326499	0.966128
S6	5.15336	0.411954	1.58019	98.1306	2.55978	1.0235	0.258231	0.28603	0.217775	0.0644314	0.85042	0.136503	0.99605	0.0110522	0.105474	0.0039487	0.019109	0.894259	6.89929	0.413337	1.65883	114.738	3.3192	1.24172	0.357689	0.342064	0.160034	0.0747139	0.836952	0.152248	0.968289	0.0265225	0.103422	0.0317078	0.014348	0.896352
S7	5.41488	0.361973	1.67099	96.6073	5.10958	1.41409	0.282168	0.296247	0.0894915	0.132546	0.836443	0.154686	0.809906	0.00923795	0.250998	0.19009	0.0153631	0.748884	4.47296	0.34489	1.59206	103.71	2.47788	0.940274	0.276687	0.402113	0.140805	0.0751305	0.830124	0.149325	0.962489	0.0262067	0.0942047	0.0374888	0.0931264	0.898425
S8	3.5852	0.382214	1.65064	99.1517	2.1209	0.948156	0.274506	0.279043	0.124318	0.104173	0.792284	0.18504	0.898557	0.0383022	0.145268	0.101303	0.0464043	0.853974	4.58265	0.182842	1.3999	93.161	2.74909	1.26201	0.152912	0.251451	0.238779	0.0924119	0.794169	0.192557	0.978839	0.111322	0.182316	0.0211142	0.0311396	0.817345
S9	5.43879	0.331633	1.47804	105.026	2.93686	1.32846	0.272242	0.316381	0.164775	0.124673	0.807727	0.169724	0.998711	0.00873362	0.0281521	0.00127522	0.0345085	0.969453	4.65215	0.307101	1.45283	84.7429	2.32619	1.04256	0.217637	0.31064	0.162298	0.0854026	0.799875	0.18204	0.997966	0.0197669	0.0261368	0.00201943	0.115415	0.912831
S10	3.81014	0.273143	1.12433	73.8868	1.8923	0.919802	0.221397	0.323519	0.285631	0.128919	0.703254	0.202223	0.872187	0.152906	0.0491265	0.126879	0.774536	0.158244	5.12138	0.237218	1.51269	97.9377	2.47512	1.21292	0.212065	0.262658	0.199829	0.0847468	0.788695	0.198202	0.992746	0.067131	0.0377034	0.00723617	0.0254551	0.962094
S11	3.90702	0.276311	1.36213	94.9216	2.43037	1.02884	0.196878	0.24385	0.229278	0.145306	0.786484	0.148512	0.987613	0.177424	0.0285325	0.0113989	0.456573	0.45885	5.12274	0.277052	1.21523	90.5456	3.51171	1.27236	0.188356	0.265741	0.274284	0.121011	0.837714	0.114234	0.997587	0.127967	0.0496603	0.00182684	0.471467	0.561539
S12	4.2484	0.334484	1.20299	85.1294	2.55075	1.10168	0.244651	0.262845	0.21778	0.101559	0.787268	0.152155	0.981024	0.206104	0.182377	0.0171525	0.0517502	0.792247	3.64381	0.296366	1.23338	88.8067	2.41555	0.908692	0.248717	0.291006	0.245052	0.0939752	0.797794	0.169312	0.96863	0.173373	0.0806879	0.0306893	0.0685207	0.902468
S13	6.55051	0.397674	1.62378	106.017	3.72127	1.70807	0.291537	0.315789	0.121299	0.0734911	0.749118	0.175628	0.982602	0.134106	0.184607	0.0165818	0.574694	0.342655	8.15829	0.373801	1.5322	79.5908	4.75229	1.46554	0.28481	0.318233	0.141895	0.0763869	0.865701	0.0928131	0.991794	0.102838	0.145835	0.00798256	0.221308	0.677522
S14	3.90464	0.230674	1.36343	94.5729	2.06566	0.725162	0.236064	0.411321	0.164256	0.0700842	0.824541	0.13714	0.988175	0.0204504	0.10484	0.011632	0.276745	0.805822	3.93007	0.220218	1.27367	86.8088	2.28807	0.588355	0.184889	0.289967	0.201882	0.115642	0.912388	0.0704265	0.998397	0.0353403	0.179657	0.00157364	0.257636	0.624469
S15	7.41419	0.197983	1.19341	72.9848	4.28487	1.21854	0.138127	0.24325	0.218233	0.203604	0.899943	0.0832516	0.998064	0.189806	0.0383056	0.00192888	0.809094	0.0291228	5.72057	0.227591	1.26358	84.1112	3.14195	0.612064	0.18547	0.297461	0.187133	0.0960997	0.949346	0.0387064	0.99997	0.0713815	0.0108473	2.32482e-05	0.326178	0.666455
S16	4.3084	0.438076	1.74645	98.6352	1.42308	0.536879	0.353965	0.47569	0.0638224	0.142909	0.839414	0.118813	0.978442	0.0826073	0.151535	0.0213269	0.724515	0.123011	8.1322	0.374961	1.80116	99.5914	2.99696	1.00024	0.297814	0.299704	0.0795041	0.0741077	0.864918	0.115286	0.968005	0.221405	0.1918	0.0317921	0.0913241	0.771718
S17	4.80966	0.325689	1.578	109.965	3.16902	1.64995	0.265462	0.266661	0.159481	0.0543877	0.77327	0.212993	0.991138	0.080186	0.0457726	0.00881337	0.171817	0.824657	6.90772	0.304897	1.3822	90.122	3.92959	0.565305	0.240813	0.318985	0.179802	0.0754941	0.969652	0.0240956	0.999978	0.0727578	0.021046	1.92325e-05	0.0618393	0.954509
S18	8.83302	0.343692	1.1797	75.2175	3.94394	2.01763	0.271496	0.247113	0.158807	0.118632	0.76564	0.187309	0.995688	0.0447904	0.0234776	0.0040297	0.947978	0.0908367	7.48251	0.251244	1.11874	76.2166	3.03174	1.12284	0.219526	0.315204	0.190188	0.101585	0.84282	0.115983	0.999113	0.0433019	0.0169266	0.000597549	0.191286	0.79974
S19	18.2287	0.541814	2.30842	103.252	7.74052	2.93256	0.479627	0.544366	0.0323417	0.235861	0.837941	0.119934	0.99611	0.0224079	0.367313	0.00226125	0.847123	0.324765	14.3538	0.482785	2.28772	114.353	6.00773	1.82371	0.410801	0.480862	0.0336294	0.161655	0.903214	0.0936199	0.99772	0.187675	0.175131	0.00227895	0.0684651	0.824762
S20	4.1385	0.264666	1.37042	94.794	4.02767	1.83363	0.211645	0.226328	0.115415	0.154026	0.757897	0.204881	0.463502	0.0236893	0.571255	0.535377	0.213771	0.31935	6.52952	0.279225	1.3766	93.3521	4.21091	1.05254	0.234836	0.240558	0.163092	0.0870194	0.910576	0.0722011	0.999438	0.393302	0.0276464	0.000335081	0.0313256	0.94265
S21	3.62256	0.417561	1.60602	101.393	1.97133	0.407565	0.332223	0.569462	0.140264	0.0578392	0.940607	0.0500621	0.998359	0.283801	0.0182986	0.00162199	0.702798	0.304517	3.06523	0.403177	1.6809	108.774	1.79098	0.595913	0.278492	0.473679	0.112831	0.0547455	0.872266	0.114714	0.856551	0.162257	0.148307	0.143107	0.545208	0.475927
S22	5.55834	0.306398	1.55701	101.692	3.69765	0.410709	0.265981	0.564116	0.123314	0.0592408	0.980157	0.0158257	0.999994	0.0151684	0.00747761	4.5003e-06	0.970727	0.216165	6.23278	0.24807	1.24812	98.6085	4.40524	0.507731	0.195663	0.485309	0.214672	0.104022	0.981991	0.0143771	0.999996	0.0150259	0.01747	4.32099e-06	0.971368	0.0954983
S23	7.24995	0.336998	1.40789	102.97	3.7143	0.754691	0.253149	0.45895	0.238455	0.112097	0.951617	0.0443793	0.999509	0.178532	0.00348871	0.000490291	0.818449	0.15984	7.9633	0.290705	1.51508	105.516	3.8754	0.535746	0.224834	0.543591	0.244007	0.0890939	0.973222	0.0216495	0.999985	0.0436141	0.00336744	1.43687e-05	0.940956	0.208542
S24	5.15114	0.271833	1.408	94.8548	3.66166	0.433997	0.206448	0.536608	0.303607	0.0523942	0.974963	0.0210495	0.999993	0.0364657	0.00809508	7.06868e-06	0.904342	0.462817	5.68543	0.269346	1.42892	90.5608	2.97166	0.352434	0.208648	0.559341	0.288344	0.0689624	0.978261	0.0181583	0.999991	0.0248654	0.00708897	9.10886e-06	0.951324	0.320284
